# Supplementary material for: Influence of Graphene Oxide on Mechanical and Morphological Properties of Nafion® Membranes
Source: Nanomaterials (Basel). 2025 Jan 3;15(1):68. doi: 10.3390/nano15010068 (PMC11722737; doi:10.3390/nano15010068)
Supplement: Supplementary file 1 [file nanomaterials-15-00068-s001.zip]

Archive with 1 entries (1 files):
- nanomaterials-3370649-supplementary.pdf
